# Supplementary material for: Dynamics of Antibody and T Cell Immunity against SARS-CoV-2 Variants of Concern and the Impact of Booster Vaccinations in Previously Infected and Infection-Naïve Individuals
Source: Vaccines (Basel). 2022 Dec 13;10(12):2132. doi: 10.3390/vaccines10122132 (PMC9784197; doi:10.3390/vaccines10122132)
Supplement: Supplementary file 1 [file vaccines-10-02132-s001.zip]

Archive with 1 entries (1 files):
- vaccines-2071857-supplementary.pdf
